# Supplementary material for: Effects of rainfall amount and frequencies on soil net nitrogen mineralization in Gahai wet meadow in the Qinghai-Tibetan Plateau
Source: Sci Rep. 2023 Sep 8;13:14860. doi: 10.1038/s41598-023-39267-3 (PMC10491659; doi:10.1038/s41598-023-39267-3)
Supplement: Supplementary file 1 — Supplementary Information. [file 41598_2023_39267_MOESM1_ESM.xls]

## Sheet: Inorganic nitrogen
	Ammonium nitrogen								Nitrate nitrogen
Treatments	2020-06-15	2020-06-30	2020-07-15	2020-08-02	2020-08-18	2020-08-31	2020-09-13	2020-10-06	2020-06-15	2020-06-30	2020-07-15	2020-08-02	2020-08-18	2020-08-31	2020-09-13	2020-10-06
CK-1-1	19.53	16.5114	16.8904	49.4667	39.9702	30.3232	21.0987	30.8494	9.59	17.5375	7.46537	31.7333	29.8027	22.7191	7.03289	10.1666
CK-1-2	20.8939	18.1527	15.6756	47.5778	41.6703	35.3125	16.8125	29.3144	10.5517	17.0328	8.30434	28.9198	31.591	29.0617	7.10287	9.02519
CK-1-3	22.1601	16.8443	16.0966	45.2576	40.7772	32.7447	18.1273	24.047	9.33789	17.2642	8.02495	29.3941	30.4662	26.3544	6.96396	9.51619
CK-2-1	22.1029	22.164	20.9067	48.5311	36.1161	33.6377	14.1575	20.4606	9.90099	14.8382	9.14667	32.6651	29.3969	21.6009	7.7175	8.4922
CK-2-2	23.52	22.0218	22.5761	47.5994	34.5324	37.37	16.7275	18.8433	10.57	16.1898	10.5417	38.2662	34.3924	22.4407	6.649	7.85914
CK-2-3	23.9997	21.8862	21.3691	44.7851	35.0443	35.5482	15.3771	19.4755	10.9153	14.9797	9.89136	34.9883	31.8245	21.9727	7.20748	8.30335
DF1-1-1	32.8373	22.7963	14.6455	44.797	36.4834	33.6444	16.8116	14.0448	14.9894	16.4096	9.32836	37.3308	27.5258	19.832	7.31244	8.81882
DF1-1-2	34.5731	15.4741	13.3458	42	31.0676	28.4648	19.8615	17.6388	13.5922	12.5378	9.00607	32.6667	27.569	20.6253	8.39958	9.70602
DF1-1-3	33.3712	19.2236	14.1362	43.3913	33.7819	31.1609	17.9146	15.7002	17.1384	14.371	9.14423	33.5933	27.4828	20.3385	7.80266	8.98154
DF1-2-1	25.9653	13.4313	12.5046	41.0557	35.8242	28.7933	12.58	15.3928	12.5977	8.39457	8.58524	36.3903	30.1334	21.42	7.12108	10.8449
DF1-2-2	26.1511	17.1638	13.2458	41.042	32.8961	28.0373	16.0252	11.9202	13.1802	15.4848	8.3486	34.5126	28.6499	24.3985	8.06508	10.6138
DF1-2-3	24.8207	15.9095	12.6423	39.6508	34.1063	28.3696	14.4142	13.6688	14.0837	12.0838	8.49039	35.4525	29.0673	22.7236	7.55698	13.2489
DF2-1-1	29.3573	10.1673	16.4234	39.2	30.7488	29.2017	13.053	16.208	12.1334	4.75718	8.86489	35.4667	25.9895	27.8022	8.04879	9.72481
DF2-1-2	29.9887	19.5442	16.2303	40.1226	29.7265	24.7251	12.635	15.4425	11.7165	15.077	15.1109	32.658	27.9065	24.4918	7.035	9.68075
DF2-1-3	28.1004	16.51	11.6154	38.2616	29.9111	29.6254	12.8256	15.8126	11.2541	11.0999	12.455	32.1957	26.7847	25.7065	7.61136	9.53888
DF2-2-1	36.4532	20.5326	15.3012	38.2488	39.292	33.1333	10.7773	15.696	12.1744	5.21464	10.0764	32.6514	30.9856	24.64	7.08573	8.74592
DF2-2-2	39.793	20.0684	14.1851	40.1093	32.4288	22.4422	14.5221	12.1567	13.8471	7.5431	8.49237	30.7815	26.9696	20.7625	7.64597	11.5033
DF2-2-3	30.8635	20.3005	14.7901	39.1817	33.8302	28.0821	12.7362	13.9039	11.6611	7.12381	9.61122	31.7185	29.2573	22.531	7.40028	10.1013
DF3-1-1	17.3333	16.9321	11.6597	47.581	41.2975	25.1	22.5671	19.7374	9.1559	10.4951	7.55547	33.5866	26.7851	26.173	7.66232	9.65871
DF3-1-2	18.3857	15.3916	20.8133	45.7333	33.4442	26.1055	20.2455	16.0946	9.33213	8.90846	12.5533	36.4	27.3337	19.4859	7.54175	10.3099
DF3-1-3	19.0136	16.094	13.8097	40.5919	35.5991	25.2332	23.864	17.4452	9.47198	9.93629	10.0307	34.5264	26.8743	22.9944	7.6106	10.0753
DF3-2-1	22.5254	10.8245	17.8184	52.2642	40.4878	38.2514	22.7455	15.9282	9.93354	12.5508	9.98201	30.7986	33.631	27.1958	7.71596	9.60821
DF3-2-2	27.1728	10.9636	18.0085	44.7991	38.3862	39.9907	21.1193	15.484	11.0782	12.3166	12.3167	31.7327	33.722	34.9043	7.61136	8.79139
DF3-2-3	25.8161	10.8708	17.6341	42.919	38.9477	37.1368	21.9209	15.6494	12.4894	12.4104	10.963	31.2562	33.3504	31.1184	8.20504	9.21237
DF4-1-1	31.2497	18.3249	12.5493	43.8433	33.266	30.234	18.1945	17.6574	13.8421	13.1958	17.7277	36.3806	27.5739	25.3349	6.82295	11.2662
DF4-1-2	27.676	11.848	12.3166	42.9247	29.9056	34.6244	19.0333	17.311	15.4454	16.3726	10.5437	38.259	27.8061	30.238	6.64767	11.1985
DF4-1-3	28.636	15.9496	12.4101	43.3855	30.6074	32.4247	17.2332	17.402	16.1644	14.2707	14.2296	37.3209	27.388	27.666	6.73582	11.1737
DF4-2-1	28.7994	11.5689	15.1109	50.3899	45.1664	40.1226	15.2045	17.1944	10.2755	8.72335	8.58152	38.259	38.8207	17.7753	6.77115	9.61205
DF4-2-2	30.0735	16.5141	13.8087	49.92	42.23	41.0557	16.1285	17.2154	11.0944	12.6888	12.6891	39.1895	41.4833	26.0797	6.71731	8.98094
DF4-2-3	26.0407	14.414	14.5999	45.7303	41.62	35.9261	15.3254	17.0066	9.56456	10.7755	10.5417	34.0644	39.847	22.2089	6.63051	9.21482

## Sheet: nitrogen mineralization rate
	Ammonization rate							Nitrification rate							Net nitrogen mineralization rate
Treatments	2020-06-30	2020-07-15	2020-08-02	2020-08-18	2020-08-31	2020-09-13	2020-10-06	2020-06-30	2020-07-15	2020-08-02	2020-08-18	2020-08-31	2020-09-13	2020-10-06	2020-06-30	2020-07-15	2020-08-02	2020-08-18	2020-08-31	2020-09-13	2020-10-06
CK-1-1	-0.201239	-0.0879865	0.623681	0.319377	0.140172	0.0174297	0.100172	0.529836	-0.0708209	0.461319	0.315824	0.170508	-0.0284123	0.00510226	0.328597	-0.158807	1.085	0.635201	0.310679	-0.0109827	0.105274
CK-1-2	-0.182742	-0.173941	0.555915	0.324632	0.187256	-0.0453489	0.0745178	0.432068	-0.0749135	0.382669	0.328739	0.240389	-0.0383208	-0.0135094	0.249326	-0.248855	0.938584	0.65337	0.427645	-0.0836697	0.0610084
CK-1-3	-0.354383	-0.202116	0.481199	0.290892	0.137463	-0.0448086	0.016699	0.528424	-0.0437644	0.417838	0.33013	0.220993	-0.026377	0.00157794	0.174041	-0.245881	0.899037	0.621022	0.358456	-0.0711856	0.018277
CK-2-1	0.00407283	-0.0398749	0.550587	0.218957	0.149802	-0.0882824	-0.0145337	0.329149	-0.0251441	0.474253	0.304623	0.151947	-0.024261	-0.0124672	0.333221	-0.065019	1.02484	0.52358	0.301749	-0.112543	-0.0270009
CK-2-2	-0.0998785	-0.0314623	0.501653	0.172069	0.179871	-0.0754723	-0.0413869	0.374651	-0.000941761	0.577003	0.372225	0.154165	-0.0435666	-0.0239899	0.274773	-0.0324041	1.07866	0.544294	0.334035	-0.119039	-0.0653768
CK-2-3	-0.140897	-0.0876874	0.433029	0.172573	0.14998	-0.0958062	-0.0400366	0.27096	-0.0341317	0.501521	0.326707	0.143602	-0.0411981	-0.0231147	0.130063	-0.121819	0.93455	0.49928	0.293582	-0.137004	-0.0631513
DF1-1-1	-0.669403	-0.606394	0.24916	0.0569691	0.0104816	-0.178064	-0.166306	0.0946772	-0.188703	0.465446	0.195881	0.0628905	-0.0853	-0.0546072	-0.574726	-0.795097	0.714606	0.25285	0.0733721	-0.263364	-0.220913
DF1-1-2	-1.27326	-0.707576	0.154728	-0.0547733	-0.0793285	-0.163462	-0.149861	-0.0702964	-0.152872	0.397384	0.218387	0.0913384	-0.0576961	-0.0343913	-1.34356	-0.860448	0.552112	0.163613	0.0120099	-0.221158	-0.184252
DF1-1-3	-0.943171	-0.641164	0.208754	0.0064185	-0.028705	-0.171739	-0.15638	-0.184492	-0.266473	0.34281	0.161631	0.0415599	-0.103731	-0.0721848	-1.12766	-0.907637	0.551563	0.16805	0.0128549	-0.27547	-0.228565
DF1-2-1	-0.835601	-0.448691	0.314383	0.154045	0.0367274	-0.148726	-0.093562	-0.280211	-0.13375	0.495678	0.273995	0.114575	-0.0608517	-0.0155114	-1.11581	-0.582441	0.810062	0.42804	0.151302	-0.209578	-0.109073
DF1-2-2	-0.599154	-0.430177	0.310227	0.105389	0.0244957	-0.112511	-0.125938	0.153639	-0.161053	0.444426	0.241714	0.145693	-0.0568344	-0.022711	-0.445515	-0.59123	0.754653	0.347103	0.170189	-0.169345	-0.148649
DF1-2-3	-0.59408	-0.405948	0.30896	0.145087	0.0460887	-0.115628	-0.0986897	-0.133327	-0.186443	0.445184	0.23412	0.112207	-0.0725188	-0.00738715	-0.727407	-0.59239	0.754144	0.379207	0.158296	-0.188146	-0.106077
DF2-1-1	-1.27933	-0.43113	0.205057	0.0217431	-0.00202098	-0.181158	-0.116365	-0.491749	-0.10895	0.48611	0.216502	0.203491	-0.0453846	-0.021315	-1.77108	-0.54008	0.691166	0.238245	0.20147	-0.226543	-0.13768
DF2-1-2	-0.696301	-0.458616	0.211123	-0.00409802	-0.0683591	-0.192819	-0.128727	0.22403	0.113147	0.43628	0.252968	0.165913	-0.052017	-0.0180158	-0.472271	-0.345469	0.647402	0.24887	0.097554	-0.244836	-0.146743
DF2-1-3	-0.772693	-0.549501	0.211691	0.0282931	0.0198059	-0.16972	-0.108741	-0.0102799	0.0400295	0.436283	0.242665	0.187693	-0.0404753	-0.0151792	-0.782973	-0.509471	0.647974	0.270958	0.207499	-0.210195	-0.12392
DF2-2-1	-1.06137	-0.705069	0.037408	0.0443561	-0.0431156	-0.285288	-0.183692	-0.463984	-0.0699342	0.426605	0.293926	0.161891	-0.0565408	-0.0303405	-1.52536	-0.775003	0.464013	0.338282	0.118775	-0.341829	-0.214033
DF2-2-2	-1.31497	-0.853598	0.00658907	-0.115066	-0.225335	-0.280788	-0.244569	-0.420268	-0.178492	0.3528	0.205038	0.0898103	-0.0689017	-0.0207415	-1.73524	-1.03209	0.359389	0.0899724	-0.135525	-0.349689	-0.265311
DF2-2-3	-0.704196	-0.535779	0.173297	0.046355	-0.0361215	-0.201414	-0.150085	-0.302485	-0.0683287	0.417864	0.27494	0.141168	-0.0473422	-0.0138033	-1.00668	-0.604108	0.591161	0.321295	0.105046	-0.248756	-0.163888
DF3-1-1	-0.0267472	-0.189121	0.63016	0.374441	0.100866	0.0581533	0.0212749	0.0892802	-0.0533478	0.508972	0.275456	0.221002	-0.0165954	0.00444967	0.0625329	-0.242469	1.13913	0.649896	0.321867	0.0415579	0.0257245
DF3-1-2	-0.199606	0.0809217	0.569743	0.235289	0.100257	0.0206644	-0.0202747	-0.0282442	0.107374	0.563914	0.281275	0.131867	-0.0198931	0.00865284	-0.227851	0.188295	1.13366	0.516564	0.232124	0.000771263	-0.0116219
DF3-1-3	-0.194641	-0.173465	0.449548	0.259148	0.0807741	0.0538937	-0.0138797	0.0309542	0.0186227	0.521968	0.271911	0.175616	-0.020682	0.00533912	-0.163686	-0.154842	0.971515	0.531059	0.25639	0.0332117	-0.0085406
DF3-2-1	-0.780057	-0.1569	0.61956	0.280663	0.204234	0.00244547	-0.0583822	0.174485	0.00161551	0.434688	0.370272	0.224185	-0.0246398	-0.00287906	-0.605572	-0.155285	1.05425	0.650935	0.428419	-0.0221944	-0.0612612
DF3-2-2	-1.08062	-0.305477	0.367214	0.175209	0.166465	-0.0672611	-0.103441	0.0825598	0.0412854	0.430303	0.35381	0.309431	-0.03852	-0.0202368	-0.998056	-0.264191	0.797517	0.529019	0.475896	-0.105781	-0.123677
DF3-2-3	-0.996353	-0.272733	0.356311	0.205181	0.147022	-0.0432797	-0.0899711	-0.00526479	-0.0508799	0.390976	0.325954	0.241935	-0.0476041	-0.0290004	-1.00162	-0.323612	0.747287	0.531135	0.388956	-0.0908838	-0.118971
DF4-1-1	-0.861656	-0.623346	0.262367	0.0315051	-0.0131914	-0.145057	-0.120285	-0.0430924	0.129517	0.469551	0.214559	0.149257	-0.077991	-0.0227956	-0.904748	-0.493828	0.731918	0.246064	0.136066	-0.223048	-0.143081
DF4-1-2	-1.0552	-0.511981	0.317682	0.0348369	0.0902385	-0.0960295	-0.0917254	0.0618091	-0.163391	0.475283	0.193135	0.192111	-0.097753	-0.0375835	-0.993393	-0.675372	0.792965	0.227972	0.282349	-0.193783	-0.129309
DF4-1-3	-0.84576	-0.540863	0.307282	0.0308036	0.0492039	-0.126698	-0.0994156	-0.126245	-0.0644906	0.440761	0.17537	0.149371	-0.104761	-0.0441652	-0.972005	-0.605353	0.748044	0.206174	0.198575	-0.231459	-0.143581
DF4-2-1	-1.1487	-0.456282	0.449803	0.255735	0.147055	-0.151055	-0.102699	-0.103477	-0.0564665	0.58299	0.446019	0.0973993	-0.0389374	-0.00587133	-1.25217	-0.512748	1.03279	0.701753	0.244454	-0.189992	-0.108571
DF4-2-2	-0.903961	-0.542158	0.41347	0.189945	0.142627	-0.154944	-0.113788	0.106292	0.0531572	0.585316	0.474828	0.194615	-0.0486342	-0.0187031	-0.797669	-0.489001	0.998786	0.664773	0.337241	-0.203578	-0.132491
DF4-2-3	-0.775113	-0.381363	0.410199	0.243426	0.128382	-0.119059	-0.0799481	0.0807325	0.032573	0.510413	0.473162	0.164212	-0.0326005	-0.003095	-0.69438	-0.34879	0.920612	0.716589	0.292594	-0.15166	-0.0830431

## Sheet: Treatments
Temperature	Month
Treatments	5	6	7	8	9	10
CK	7.95	11.25	16.78	21.37	12.93	13.81
CK	7.8	11.25	16.75	21.41	12.95	13.45
CK	7.45	11.17	16.48	21.03	13.13	13.55
DF1	10.45	12.71	17.23	20.65	10	14.45
DF1	10.5	12.76	17.3	20.6	10	14.65
DF1	10.5	12.72	17.27	20.62	10.06	14.6
DF2	7.3	14.2	12.5	18.67	10.35	16.95
DF2	7.4	14.2	12.5	18.66	10.4	16.9
DF2	7.3	14.21	12.42	18.62	10.46	17.79
DF3	13.05	11.55	12.03	15.32	16.53	15.7
DF3	13.11	11.51	12.12	15.31	16.55	15.4
DF3	13.07	11.56	12.07	15.35	16.55	15.45
DF4	13	11.85	13.98	14.98	6.15	14.1
DF4	13	11.8	14.12	15.01	6.1	14.15
DF4	13.03	11.83	14.04	15.06	6.22	14.19

## Sheet: SWC
SWC(%)	Month
Treatments	5	6	7	8	9	10
CK	0.309	0.303	0.352	0.338	0.197	0.156
CK	0.305	0.308	0.357	0.341	0.197	0.152
CK	0.306	0.302	0.354	0.337	0.195	0.153
DF1	0.431	0.464	0.422	0.436	0.331	0.362
DF1	0.435	0.472	0.427	0.443	0.336	0.366
DF1	0.432	0.466	0.421	0.44	0.334	0.365
DF2	0.328	0.399	0.383	0.342	0.225	0.197
DF2	0.331	0.411	0.384	0.344	0.226	0.194
DF2	0.326	0.402	0.385	0.343	0.222	0.195
DF3	0.349	0.367	0.386	0.343	0.262	0.163
DF3	0.343	0.364	0.385	0.342	0.263	0.163
DF3	0.347	0.366	0.382	0.345	0.264	0.161
DF4	0.327	0.311	0.356	0.343	0.229	0.222
DF4	0.332	0.317	0.357	0.348	0.223	0.22
DF4	0.336	0.316	0.357	0.346	0.224	0.219
